# Supplementary material for: Estimating Population Size for Capercaillie (Tetrao urogallus L.) with Spatial Capture-Recapture Models Based on Genotypes from One Field Sample
Source: PLoS One. 2015 Jun 18;10(6):e0129020. doi: 10.1371/journal.pone.0129020 (PMC4472805; doi:10.1371/journal.pone.0129020)
Supplement: S1 Table — (XLSX) [file pone.0129020.s001.xlsx]

## Sheet: S1 Table
S1 Table. Locations of all 466 capercaillie samples (X and Y in Swiss Grid CH1903 Coordinates) with sex and consensus genotype
genotype	sample id	X	Y	sex	BG15-FAM I	BG15-FAM II	sTuD1-NED I	sTuD1-NED II	sTuD3-NED I	sTuD3-NED II	sTuD7-FAM I	sTuD7-FAM II	sTuT1-VIC I	sTuT1-VIC II	sTuT4-PET I	sTuT4-PET II	BG18-FAM I	BG18-FAM II	sTuD4-NED I	sTuD4-NED II	sTuD5-PET I	sTuD5-PET II	sTuD6-NED I	sTuD6-NED II	sTuT2-VIC I	sTuT2-VIC II	sTuT3-FAM I	sTuT3-FAM II
tu001	I06_b_18	744768	232109	m	135	143	155	155	92	92	97	99	134	138	130	130	195	207	83	83	139	139	172	172	149	149	99	99
	I06_b_11	744493	232731
	I06_b_10	744397	232625
tu002	I14_b_20	741555	236751	m	135	143	155	161	92	92	97	97	134	134	138	142	195	207	89	89	131	131	172	178	149	165	95	99
	I14_b_21	741542	236681
	I14_b_24	741520	236876
	I14_b_14	741408	236892
	I13_a_14	741354	236505
	I13_b_19	741334	236612
	I13_a_15	741304	236425
tu003	I01_a_8	743240	230787	m	135	135	155	159	92	92	97	99	134	134	130	142	199	207	83	89	139	139	172	172	149	161	99	99
	I01_a_6	743121	231015
	I01_a_25	742654	231373
tu004	W5_b_4	734302	238623	m	135	139	161	161	92	94	97	99	138	138	134	134	195	199	83	83	131	141	172	174	161	161	99	111
	W5_b_3	734218	238542
	W5_a_7	734039	238591
	W5_a_6	733973	238514
	W5_b_6	733955	238736
	W5_b_8	733920	238587
	W5_a_4	733871	238563
	W5_b_14	733659	238580
tu005	W6_a_12	733126	238724	m	139	143	155	161	92	92	97	99	134	138	126	138	191	207	57	57	139	143	172	174	149	161	99	111
	W6_b_22	733123	238749
	W3_b_1	733064	238428
	W6_b_21	733063	238789
	W6_b_20	732972	238733
	W6_a_10	732957	238553
tu006	W6_a_14	733066	238968	m	135	139	155	155	92	94	97	99	134	134	134	138	199	207	57	57	131	145	172	180	149	149	99	99
	W6_a_6	732911	238815
	W6_b_19	732902	238949
	W6_a_15	732874	239011
	W6_b_17	732690	238875
	W7_a_9	732669	239549
tu007	I02_a_16	743142	231736	m	135	135	155	161	92	94	97	99	130	134	138	138	195	203	57	61	143	155	172	172	165	165	95	95
	I02_a_19	743060	231819
	I02_a_17	743003	231737
	I01_a_16	742999	231156
	I01_a_23	742456	231486
tu008	I03_b_15	743418	232474	m	135	143	161	163	92	92	97	97	130	134	142	142	195	199	89	89	131	145	172	178	149	165	95	99
	I04_b_101	743368	232519
	I05_a_108	741882	232734
	I05_b_5	741878	232745
tu009	I09_b_4	743394	234191	m	139	143	161	163	88	92	97	99	134	138	138	142	195	207	57	89	139	145	172	178	149	161	95	99
	I10_b_21	743362	234346
	I10_b_22	743289	234505
	I09_b_5	743246	234401
	I10_b_27	743217	234391
	I09_b_7	743163	234032
tu010	I10_a_5	743586	234836	m	135	139	163	165	92	94	97	99	126	134	134	142	203	203	89	89	143	143	164	168	145	145	95	103
	Ib_a_5	742885	235043
	Ib_a_7	742885	235074
	Ib_a_4	742861	234889
	Ib_a_3	742776	234875
	I10_b_29	742338	234786
	I15_a_4	740861	237130
tu011	I10_a_24	743243	234458	m	135	143	161	163	86	92	97	99	134	134	142	142	195	199	57	61	131	145	172	172	149	165	95	99
	I10_a_25	743222	234471
	I10_b_25	743088	234333
	I09_b_104	743083	234328
	I10_b_24	743056	234293
	I10_a_19	742968	234356
	I11_b_18	742642	235883
tu012	I13_b_22	741481	236567	f	135	139	155	161	92	94	97	99	134	134	130	130	199	207	57	83	139	139	172	172	149	149	99	99
	I15_b_22	740837	237095
	I15_b_11	740775	237113
tu013	I14_b_15	741444	236919	f	135	135	159	163	86	92	97	99	134	134	138	142	203	207	83	89	145	149	164	172	149	165	95	99
	I14_a_8	741114	236610
	I15_a_5	740737	236967
	I15_b_20	740722	236969
	I15_a_13	740586	236923
	I15_a_10	740573	236958
	I15_a_1	740486	236827
tu014	W2_b_26	732998	237761	m	139	139	161	161	92	92	97	99	134	138	142	142	199	203	83	89	131	155	144	172	149	161	95	99
	W2_a_51	732950	237639
	W2_a_50	732779	237456
	W2_a_49	732747	237421
tu015	W6_b_3	732805	238507	m	139	143	155	163	92	92	97	99	134	134	138	142	191	207	57	93	139	149	172	172	149	149	99	107
	W3_a_19	732715	238396
	W3_b_7	732690	238388
	W3_b_13	732543	238211
	W6_b_7	732489	238639
	W6_b_8	732475	238571
	W3_b_9	732455	238309
	W6_b_9	732421	238583
	W3_a_7	732369	237595
tu016	I08_b_5	744559	234163	m	135	143	163	163	92	92	97	99	134	138	134	134	199	207	57	57	131	139	168	172	145	149	99	103
	I07_b_20	744264	233086
	I07_b_21	744261	233113
	I09_b_101	743485	233790
tu017	I07_b_2	744955	232860	m	135	135	161	161	94	94	97	99	130	130	138	142	203	207	57	57	141	145	172	172	149	149	99	99
	I08_b_14	744732	233778
tu018	I08_b_10	744164	233904	m	139	143	155	155	92	94	97	99	134	138	130	138	191	207	83	83	131	131	172	172	149	149	95	99
	I10_a_27	743840	234534
	I10_b_15	743816	234519
	I10_b_16	743800	234470
tu019	I11_b_13	743180	236304	f	135	143	161	165	92	92	97	99	130	130	142	142	195	199	89	89	131	149	172	172	165	165	95	99
	I11_b_7	743085	236391
	I11_b_3	743055	236478
	I11_b_4	742998	236483
	I11_a_1	742820	236535
tu020	I13_b_14	741259	236441	m	139	143	163	163	92	94	97	99	134	138	138	142	207	207	57	89	139	145	164	172	149	149	95	99
	I13_a_8	741250	236374
	I13_b_13	741226	236372
	I13_b_12	741199	236393
	I13_b_6	741174	236237
	I13_b_11	741162	236380
	I13_b_10	741149	236392
	I13_b_8	741126	236394
	I13_b_7	741084	236380
	I13_a_4	741072	236067
	I13_b_1	740966	236051
	I13_a_2	740840	236171
	I13_a_1	740810	236191
	I15_b_2	740510	237049
	I15_b_4	740416	236616
tu021	T1_b_16	728554	244014	m	139	143	155	155	92	92	97	99	134	138	134	142	191	203	93	93	141	145	172	178	149	161	95	99
	T1_a_2	728535	244014
	T1_a_1	728467	244005
	T1_b_14	728466	244005
tu022	T1_b_15	728504	244018	m	139	143	155	161	92	94	97	99	134	138	130	142	207	207	89	93	131	131	164	168	149	161	95	99
	T1_b_1	728443	243693
	T1_b_2	728262	243744
	T1_a_3	728250	243724
	Bü_a_105	725704	244636
tu023	T1_a_4	727997	243811	f	135	135	161	163	86	94	97	99	134	134	126	142	207	207	83	89	143	145	172	172	149	149	99	99
	T1_b_6	727991	243824
	T1_b_5	727991	243830
tu024	T1_b_4	728158	243725	m	135	143	155	165	92	94	99	99	130	134	142	142	191	207	57	89	141	145	172	182	161	165	95	99
	T1_b_13	727971	243898
	T1_b_7	727959	243824
	T1_a_5	727945	243802
	T1_b_12	727936	243876
	T1_a_6	727891	243895
tu025	T2_a_2	727675	244656	f	135	143	161	163	92	94	97	97	134	134	138	138	195	195	57	89	145	155	172	178	149	165	99	99
	T2_b_2	727597	244706
	T2_b_1	727597	244715
	T2_a_1	727560	244695
tu026	I07_a_2	745075	232935	m	143	143	155	155	92	94	97	99	130	138	138	142	191	207	65	83	131	151	166	172	149	149	95	95
	I07_a_1	745054	232954
	I07_b_3	744954	232845
	I07_a_3	744946	232928
	I07_b_5	744784	232759
	I06_a_2	744714	232751
	I06_a_9	744712	232743
tu027	I09_b_8	743102	233845	m	139	139	161	161	94	94	97	99	134	138	134	142	207	207	57	57	141	145	144	172	161	161	95	99
	I09_b_106	743089	234021
	I09_b_9	743005	233886
	I15_a_2	740446	236825
tu028	I01_b_4	743199	230882	f	135	143	155	165	86	94	97	99	134	134	126	138	195	199	57	89	141	151	168	172	149	149	95	99
	I01_a_17	742915	231108
	I01_a_18	742890	231137
tu029	W5_a_8	734737	238521	m	135	139	161	163	92	94	97	97	134	138	134	142	199	199	83	83	131	141	172	172	149	161	99	99
	W5_b_1	734519	238506
	W5_b_16	733932	238516
tu030	W4_b_2	733410	237681	m	143	143	155	163	94	94	0	0	134	134	138	138	203	207	57	83	131	145	168	172	149	165	99	99
	W4_b_4	733191	237834
	W2_a_35	733189	237823
tu031	I01_a_15	742962	231017	f	135	135	159	163	86	94	97	99	134	134	138	138	195	203	83	89	145	155	172	172	149	165	99	99
	I05_a_3	742399	232695
tu032	I10_a_28	743783	234643	m	135	135	155	165	92	94	97	99	134	134	126	142	191	199	57	83	139	155	172	172	149	149	99	99
	I10_b_32	743752	234473
	I09_a_10	742815	233743
tu033	I10_a_9	743935	234821	m	135	143	161	163	86	92	99	99	130	130	134	138	191	195	57	89	141	145	172	172	149	149	99	103
	I10_b_13	743795	234639
tu034	I13_a_19	741305	236652	m	135	135	161	165	92	92	97	99	134	134	126	138	199	203	57	61	131	149	164	172	145	165	95	99
	I14_b_5	741149	236850
	I14_a_5	741113	236587
	I14_a_7	741103	236644
	I14_a_6	741090	236595
	I14_b_2	741069	236650
	I14_b_10	741034	236684
	I14_b_11	741026	236728
	I15_a_15	740621	236914
	I15_a_9	740582	236966
	I15_b_14	740574	236998
	I15_b_3	740558	237010
	I15_a_19	740547	236661
tu035	I05_b_109	742164	232573	nd	135	135	159	163	86	92	97	99	134	134	138	142	203	203	83	89	131	155	172	172	149	165	95	99
	I05_a_104	742063	232643
tu036	I10_a_16	743878	234523	m	135	143	155	161	86	92	99	99	130	134	134	142	195	195	57	83	145	149	172	172	149	149	95	99
	I10_b_12	743878	234524
	I10_a_26	743409	234388
	I09_b_6	743088	234220
tu037	I08_b_8	744221	234157	f	135	143	155	163	92	94	99	99	134	134	130	142	195	203	83	89	139	155	172	172	149	149	99	99
	I10_b_2	744215	234952
	I10_a_12	744212	234932
tu038	I10_b_14	743773	234625	m	143	143	155	155	92	94	97	99	134	138	130	130	199	203	83	83	139	141	172	172	149	149	99	99
	I10_a_29	743768	234632
	I10_b_18	743544	234484
tu039	I11_b_15	743133	236243	m	135	135	161	163	92	94	97	99	134	134	138	138	195	207	85	89	139	145	164	174	149	161	95	111
	I11_b_5	743085	236478
	I11_a_5	742913	236524
	I11_a_12	742843	236279
tu040	I07_a_15	744797	233220	m	135	135	155	155	92	94	99	99	134	134	126	134	203	207	57	57	151	155	168	172	161	165	95	99
	I07_a_14	744745	233267
	I07_b_31	744686	233201
	I07_b_8	744628	232960
	I07_b_10	744605	232908
	I07_b_29	744465	233241
	I07_b_19	744339	232989
tu041	W2_a_1	733213	237462	m	135	139	155	155	92	94	97	99	134	134	134	138	199	203	65	89	145	145	172	178	149	161	99	99
	W2_a_32	733189	237661
	W2_a_27	733185	237499
	W2_a_11	733182	237700
	W2_a_2	733164	237416
	W2_b_1	733159	237550
	W2_b_2	733149	237517
	W2_b_36	733130	237592
	W2_b_4	733109	237459
tu042	I06_a_5	744540	232761	m	135	135	155	155	92	94	97	99	130	134	138	142	191	207	57	65	139	151	144	172	149	149	99	99
	I07_b_15	744433	232891
tu043	I02_b_108	743292	231817	m	135	139	155	161	92	92	97	99	130	134	142	142	191	203	61	89	131	145	170	172	145	165	95	95
	I02_a_21	743265	231784
	I02_b_109	743237	231862
	I02_a_13	743236	231813
	I02_a_23	743234	231888
	I02_a_14	743125	231717
tu044	W2_b_14	732746	237377	f	135	143	161	163	92	92	99	99	138	138	126	142	191	207	57	57	131	149	172	178	149	149	99	103
	W2_b_15	732714	237426
	W2_a_47	732659	237367
	W2_b_13	732613	237298
tu045	I08_b_11	744558	233997	m	135	135	163	163	92	94	99	99	134	134	126	134	199	199	57	89	151	151	168	172	161	165	95	99
	I08_b_7	744310	234140
	I08_a_10	744195	234033
	I08_a_11	744096	234053
tu046	I05_b_1	742398	232755	m	143	143	155	163	92	92	97	99	134	138	126	130	199	207	57	83	131	139	172	172	145	149	99	99
	I05_a_107	741844	232805
tu047	I07_b_23	744217	232987	m	135	135	155	155	92	92	97	99	130	134	130	138	199	203	57	57	141	145	172	172	149	165	99	99
	I14_a_19	741613	236847
	I13_b_21	741493	236571
	I13_b_24	741465	236502
	I13_a_18	741438	236580
tu048	W7_b_8	732625	239452	m	135	135	161	161	92	92	97	97	134	138	138	142	195	207	57	83	131	131	172	172	149	161	99	99
	W7_a_14	732577	239458
	W6_a_16	732208	238884
tu049	H4_b_2	748236	235769	m	135	139	155	161	92	92	99	99	134	134	134	134	199	203	57	57	145	151	168	172	149	165	99	99
	H4_a_3	748175	235545
tu050	W5_b_9	733884	238586	m	135	135	161	163	92	92	97	97	134	138	134	134	199	199	83	83	131	139	168	172	149	161	99	103
	W5_a_2	733744	238506
	W7_b_13	732673	239589
	W7_b_12	732641	239585
tu051	I10_a_10	744128	234930	m	135	143	161	163	92	92	97	99	130	134	138	142	195	207	57	57	139	145	172	178	149	149	99	99
	I08_a_7	743860	234628
	I10_b_31	743603	234800
	I09_b_107	742783	233983
	I09_a_11	742761	233775
tu052	W2_b_11	732896	237233	f	135	135	161	165	94	94	99	99	130	130	134	142	203	207	57	65	145	145	172	172	149	149	103	107
	W2_a_48	732716	237418
tu053	I07_b_32	744597	233332	m	143	143	155	161	92	94	97	99	130	130	126	138	191	199	65	83	131	151	172	172	149	149	95	99
	I08_b_6	744498	234177
	I08_a_8	743875	234520
tu054	W2_a_38	733104	237725	m	135	139	155	161	92	94	97	99	134	134	134	134	199	203	65	83	145	145	172	178	149	149	99	99
	W2_a_13	733075	237674
	W2_b_35	733073	237566
	W2_a_14	733013	237660
	W2_a_15	733005	237611
	W2_a_3	732914	237293
	W2_b_8	732908	237289
	W2_b_9	732895	237317
	W2_a_6	732893	237379
tu055	H2_a_4	746756	236769	m	135	135	155	161	94	94	97	99	130	134	134	142	203	207	57	57	141	145	164	172	149	149	95	107
	H2_b_2	746666	236658
	H2_a_10	746623	236775
	H2_a_1	746617	236683
	H2_b_4	746615	236742
	H3_a_2	746567	236065
	H2_b_8	746525	236651
	H3_a_4	746402	236141
tu056	W2_b_32	733045	237758	m	135	135	161	163	92	92	99	99	134	138	126	134	191	207	57	65	139	149	172	178	149	149	99	99
	W2_a_40	732987	237683
	W3_b_17	732388	237818
	W1_a_1	731100	237544
	W1_a_2	731085	237568
tu057	I03_b_9	743475	232016	m	135	135	161	165	92	92	97	99	130	134	138	142	191	195	57	61	143	145	170	172	145	165	95	95
	I02_a_6	743378	231979
	I05_b_6	741850	232674
	I05_b_104	741785	232497
	I05_a_15	741775	232436
tu058	W7_b_14	732847	239522	m	143	143	155	155	94	94	97	99	134	134	126	142	203	203	57	89	131	155	172	172	149	149	99	107
	W7_a_13	732842	239515
tu059	W4_a_9	733516	238277	m	135	143	155	161	92	94	97	99	134	138	142	142	207	207	89	89	145	149	144	168	161	165	95	95
	W4_a_12	733483	238396
	W4_b_19	733437	238327
	W4_b_20	733425	238418
tu060	W4_b_18	733114	238197	m	135	139	155	155	94	94	99	99	134	138	134	142	199	207	65	89	141	145	172	178	149	149	99	107
	W4_b_17	733073	238185
	W4_b_16	733027	238071
tu061	W3_a_21	732860	238277	m	135	143	155	155	92	94	99	99	134	134	138	142	203	207	57	89	131	149	144	172	149	149	95	99
	W7_a_10	732803	239613
	W3_a_20	732740	238348
	W6_b_5	732714	238470
	W3_a_18	732669	238377
tu063	I05_a_5	742186	232490	m	135	139	161	163	92	94	99	99	134	134	126	134	199	199	57	89	141	151	172	172	149	161	99	99
	I05_a_103	742171	232660
	I05_a_105	742040	232638
tu064	W7_b_9	732570	239506	m	135	143	155	161	92	92	99	99	134	138	126	142	195	207	57	57	131	139	164	178	149	149	99	99
	W7_a_15	732523	239514
	W7_a_7	732455	239616
	W7_a_5	732345	239585
tu065	W4_a_17	733416	238133	m	135	139	155	163	92	92	99	99	134	134	126	134	203	207	57	65	139	145	172	178	149	149	99	99
	W4_b_14	733140	237996
	W4_b_10	733133	237935
	W4_b_9	733128	237915
tu066	I07_a_13	744784	233097	m	135	143	155	155	92	92	97	99	130	138	130	138	207	207	57	83	131	139	144	172	149	149	99	99
	I06_b_8	744591	232236
	I06_b_6	744279	232534
tu067	I14_a_22	741384	236666	f	139	143	155	161	92	92	97	99	130	130	126	138	207	207	83	83	131	151	172	172	149	149	95	99
	I15_a_8	740607	236981
tu068	I11_a_9	743252	236218	m	135	135	155	155	92	94	97	99	130	130	142	142	203	207	57	65	141	145	144	172	149	149	95	107
	I11_a_10	743229	236217
tu069	W2_b_17	732897	237457	m	135	139	155	161	92	94	97	99	134	134	138	142	203	207	89	89	131	145	168	172	149	161	95	99
	W2_b_21	732894	237671
	W2_a_44	732786	237419
	W3_a_14	732578	237619
	W3_b_19	732556	237607
	W3_a_9	732429	237531
tu070	W3_a_6	732337	237821	nd	135	135	155	161	92	94	97	97	134	138	130	130	199	199	57	57	139	141	172	172	149	161	99	99
	W3_a_4	732289	237882
tu071	W2_a_54	732990	237851	m	139	143	155	155	92	94	97	99	138	138	126	142	199	203	89	93	149	155	144	172	149	161	95	103
	W3_a_12	732516	237571
	W3_a_10	732443	237612
	W3_b_21	732441	237647
tu072	H1_a_13	746597	237957	m	135	135	155	163	92	94	97	99	130	134	138	142	203	207	57	57	131	151	166	172	149	149	95	99
	H1_a_8	746571	238061
	H1_a_12	746488	237805
	H1_a_10	746476	237827
	H1_a_14	746405	237397
	H1_a_4	746385	237850
	H1_a_5	746379	237821
	H1_b_7	746357	237923
	H1_a_15	746334	237364
tu073	H1_b_9	746447	238107	f	135	135	155	163	92	92	97	99	134	134	142	142	199	207	83	89	139	155	172	172	149	149	99	99
	H1_a_6	746441	237802
	H1_a_3	746343	238116
tu074	I07_a_9	744366	233351	f	135	143	163	165	92	92	97	99	134	134	126	142	199	203	57	89	139	155	172	172	161	165	95	99
	I07_a_6	744290	233213
	I07_a_5	744270	233325
tu075	S2_a_3	735448	243940	m	135	139	155	161	92	94	97	99	134	134	142	142	191	207	89	93	143	149	172	172	149	161	99	103
	S3_b_3	735355	244412
	S3_a_3	735315	244495
	S2_b_2	735265	243969
	S3_b_4	735225	244515
	S2_b_3	735195	244268
tu076	S2_a_2	735458	243907	m	135	135	159	161	92	92	97	99	130	134	138	138	195	195	57	89	141	155	172	180	149	165	99	99
	S3_b_1	735450	244581
	S2_a_1	735366	243777
	S2_b_1	734947	243981
	S1_b_1	734645	243421
	S1_a_8	734614	243500
	S1_a_6	734612	243491
	S1_a_5	734591	243484
	S1_a_1	734428	243479
tu077	S1_a_4	734501	243490	f	135	135	161	163	92	94	99	99	134	134	134	138	199	199	57	85	131	151	172	172	161	165	99	99
	S1_a_2	734494	243468
tu078	Sc_b_2	735835	241745	m	135	135	163	165	86	92	97	99	134	134	130	138	199	203	65	93	139	141	172	172	145	149	99	99
	Sc_b_1	735817	241654
	S1_a_3	734501	243496
tu079	S1_a_10	734898	243759	f	135	135	0	0	92	92	97	99	134	134	126	142	0	0	91	93	143	159	164	164	0	0	95	95
	S1_a_9	734655	243594
	S1_a_13	734468	244094
	S1_a_14	734463	244099
tu080	S1_a_11	734950	243890	m	135	135	155	161	92	94	97	99	134	138	142	142	191	199	57	57	131	151	172	172	161	161	99	99
	S1_a_12	734830	243820
tu081	Bü_b_109	725853	244189	m	135	139	0	0	86	92	99	99	134	134	0	0	191	207	57	89	139	145	144	172	149	165	95	99
	Bü_a_1	725845	244241
	Bü_a_107	725754	244328
	Bü_b_1	725635	244751
	Bü_b_106	725629	244588
	Bü_b_102	725585	244768
	Bü_b_104	725584	244652
	Bü_b_2	725530	244761
	Bü_a_103	725492	244495
	Bü_a_102	725480	244493
	Bü_a_101	725471	244517
tu082	Bü_b_108	725904	244265	f	139	143	0	0	92	94	97	99	134	134	126	138	191	203	57	89	139	139	172	174	149	161	99	111
	Bü_b_101	725547	244704
tu083	R_c_1	754426	238827	m	135	135	161	161	92	92	97	99	134	134	138	138	195	199	89	89	145	155	172	178	149	165	99	99
	R_a_2	754424	238866
	R_c_3	754304	238845
	R_c_2	754303	238867
	R_a_1	754269	238873
	R_a_1	754257	238872
	R_a_2	754253	238845
tu084	Sc_a_2	736064	241601	f	135	139	165	165	92	92	97	99	134	134	126	126	199	203	57	93	139	143	164	172	165	165	95	99
	Sc_b_4	735846	241709
tu085	T2_b_5	727351	244370	f	135	143	155	165	92	92	97	99	138	138	134	142	195	199	57	83	141	149	172	172	145	145	95	99
	T2_b_7	727342	244372
tu087	W4_a_2	733639	237866	m	143	143	161	163	92	94	99	99	134	138	126	134	203	207	57	83	131	155	172	172	149	149	99	99
	W3_b_2	733000	238408
	W6_b_1	732944	238547
tu088	I03_b_112	743662	232198	f	135	143	161	163	92	92	97	97	134	134	142	142	195	199	89	89	131	131	172	172	149	165	95	99
	I04_a_1	743148	232603
	I04_a_3	743098	232762
tu089	Bü_a_106	725770	244450	f	135	143	155	163	92	92	97	99	138	138	130	130	199	203	57	83	141	155	172	172	145	149	99	99
tu090	Bü_a_2	725675	244591	f	135	143	161	165	86	92	97	97	134	134	134	138	203	207	65	83	139	141	172	172	145	161	99	99
tu091	H1_a_7	746527	238135	f	135	143	161	165	86	92	97	99	134	134	138	138	195	203	65	89	131	141	168	172	149	149	95	99
	H1_b_5	746355	237764
tu093	I01_a_1	743265	230996	f	135	143	155	165	92	94	97	99	134	134	126	138	199	203	57	57	139	155	172	172	149	165	95	99
tu094	I01_a_14	742932	230904	f	0	0	161	163	0	0	99	99	134	134	134	134	199	199	57	89	145	151	172	172	149	165	99	99
tu095	I01_a_5	743175	231048	m	135	135	161	163	92	92	97	99	134	134	138	142	195	203	65	89	131	155	172	172	149	161	99	99
	I01_a_10	743160	230722
	I01_a_24	742623	231395
tu096	I01_b_10	742391	231543	f	143	143	155	163	92	92	97	99	0	0	134	142	191	207	57	93	139	141	144	172	149	149	99	99
tu097	I01_a_26	742376	231499	nd	135	139	161	165	92	92	97	99	0	0	126	142	199	203	89	93	143	149	164	172	145	165	95	95
	I01_b_11	742343	231625
tu098	I01_b_6	742947	230779	f	135	139	155	161	86	94	97	99	138	138	126	134	199	207	83	83	131	143	172	182	149	161	99	99
tu099	I10_b_4	744166	234811	nd	0	0	155	163	92	92	99	99	134	134	126	138	199	203	57	89	145	151	168	172	149	165	95	99
tu100	I13_a_20	741098	236492	m	135	143	155	155	92	94	97	99	134	138	138	142	191	207	57	57	139	139	172	172	149	149	99	99
	I14_a_4	741060	236535
	I13_a_21	741007	236546
tu101	I14_b_26	741851	236750	f	135	143	161	163	92	92	99	99	134	134	126	134	199	207	57	57	141	151	172	172	149	161	99	99
tu102	I12_b_2	741670	235998	f	135	139	155	163	86	92	99	99	130	130	138	138	195	203	57	83	145	149	164	172	149	149	95	95
	I14_b_8	741518	236792
	I14_a_12	741437	236919
tu103	I02_a_26	743095	232008	m	135	143	155	163	88	94	99	99	134	134	138	142	203	207	57	89	141	141	172	172	149	165	99	99
	I05_a_4	742135	232595
tu104	I03_b_4	743761	231713	m	135	135	163	165	92	92	97	99	134	134	142	142	203	207	89	93	131	149	164	172	149	165	95	95
	I02_b_106	743450	231837
tu105	I04_b_102	743510	232934	f	135	139	161	165	86	92	97	99	134	134	126	142	203	207	57	83	139	143	144	174	149	149	95	111
	I04_a_10	743509	232945
	I01_a_19	742714	231255
tu106	I06_b_21	744776	232588	m	135	143	155	165	94	94	99	99	134	138	126	126	195	199	57	57	155	155	172	178	149	161	99	99
tu107	I07_a_16	745091	233154	f	135	139	155	161	92	92	99	99	134	134	134	134	207	207	57	83	141	155	168	172	149	161	95	99
	I06_b_15	744700	232435
tu108	I07_a_7	744361	233181	m	135	143	155	163	92	92	97	97	134	138	130	134	199	207	57	83	139	141	172	172	145	149	99	99
tu109	I08_b_4	744614	234150	f	139	143	161	161	94	94	97	97	138	138	134	138	195	207	57	83	131	143	172	174	161	161	99	111
tu110	R_a_3	754587	238730	m	135	143	161	161	92	92	97	99	134	134	138	138	195	207	83	89	141	151	168	172	149	149	95	99
tu111	Sc_a_1	735992	241648	f	135	143	155	161	92	92	99	99	134	134	138	138	195	199	57	83	141	145	172	178	149	149	99	99
tu112	Sc_b_3	735982	241566	f	135	143	161	161	92	92	97	99	138	138	134	138	191	207	57	83	141	143	172	174	149	161	99	111
tu113	T1_b_10	727893	243840	f	143	143	155	155	92	94	99	99	134	134	134	138	203	207	0	0	131	155	172	172	149	149	99	99
tu114	T2_b_6	727340	244376	f	135	143	161	165	92	92	97	99	134	134	130	134	191	199	65	83	141	141	172	172	149	161	99	99
tu115	W2_b_6	733038	237502	f	135	135	155	155	92	92	99	99	134	134	134	138	203	203	65	89	145	145	172	178	149	161	99	99
tu116	W3_a_11	732510	237594	f	135	143	155	155	92	94	97	99	134	134	138	142	191	207	65	83	139	151	166	172	149	149	95	99
tu117	W4_a_21	733525	237673	m	135	139	161	161	92	94	97	99	134	138	134	142	199	207	57	83	131	141	172	172	161	161	99	99
	W4_a_20	733418	237972
	W4_a_18	733384	238023
	W4_b_7	733135	237878
tu118	W4_b_23	733549	238387	f	135	135	155	163	92	92	97	97	138	138	134	142	191	199	57	83	131	139	168	172	149	149	99	103
	W4_a_10	733481	238283
	W4_b_21	733475	238446
	W4_a_13	733465	238388
tu119	W7_a_4	732394	239580	f	135	143	155	155	94	94	97	99	138	138	142	142	199	207	57	89	131	141	172	172	149	161	99	107
tu120	Wa_a_5	735210	238839	f	139	143	155	163	92	94	99	99	134	134	126	134	199	199	57	89	131	151	172	172	149	161	99	99
tu121	B1_a_9	738186	226125	f	135	135	155	163	86	92	97	99	134	134	138	138	203	207	57	89	141	151	172	172	149	165	99	99
	B1_a_13	738100	226085
	B1_a_2	738087	226237
	B1_a_3	738040	226246
	B1_a_4	738036	226316
	B1_a_29	737885	225952
tu122	I02_a_3	743455	231743	m	135	135	155	155	92	92	97	99	134	134	138	142	191	207	57	57	131	139	172	172	145	149	95	99
	I02_a_2	743427	231732
tu123	B1_a_15	738045	226116	m	135	135	163	163	92	92	97	97	134	134	134	142	0	0	57	83	131	141	168	172	145	149	99	103
	B1_a_22	738004	226034
	B1_a_32	737764	226027
tu124	B3_a_6	736154	225608	m	135	135	155	159	92	92	97	99	134	134	142	142	191	207	57	57	139	155	172	172	149	149	99	99
	B3_a_3	736149	225783
	B3_a_2	736081	225914
	B3_a_8	736019	225731
	B3_a_10	736010	225843
	B3_a_16	735993	226063
tu125	B1_a_28	737920	225974	f	135	135	159	163	92	92	0	0	134	134	138	138	203	207	57	89	145	145	172	174	149	149	103	111
tu126	B3_a_9	736045	225744	f	135	143	155	155	92	92	97	97	134	134	134	142	191	207	57	83	139	141	172	172	149	149	99	99
tu127	H3_a_9	746388	236277	f	135	143	161	163	92	94	97	97	134	134	138	138	195	207	57	83	145	151	172	172	149	149	99	99
tu128	H4_a_2	748220	235081	m	135	135	155	155	92	92	97	99	130	134	134	142	199	207	57	57	141	141	172	172	149	165	99	99
tu129	I10_b_28	743333	234789	f	135	135	159	161	86	86	99	99	134	134	138	142	195	207	89	89	145	155	172	172	149	149	99	99
tu130	I11_b_12	743207	236322	f	139	143	161	165	92	92	97	99	130	130	126	142	199	203	89	93	131	149	164	172	145	149	95	95
