# Supplementary material for: Estimating Population Size for Capercaillie (Tetrao urogallus L.) with Spatial Capture-Recapture Models Based on Genotypes from One Field Sample
Source: PLoS One. 2015 Jun 18;10(6):e0129020. doi: 10.1371/journal.pone.0129020 (PMC4472805; doi:10.1371/journal.pone.0129020)
Supplement: S2 Table — (XLSX) [file pone.0129020.s002.xlsx]

## Sheet: S2 Table
S2 Table. Subunit's centroids locations in CH1903 (Swiss Grid) coordinates
subunit		centroid's longitude & latitude
number	name	X	Y
1	F1_01_1	725566	244143
2	F1_01_2	725595	244569
3	F2_01_1	728047	243844
4	F2_01_2	728451	243813
5	F2_02_1	727490	244489
6	F2_02_2	727776	244828
7	F3_01_1	734339	243767
8	F3_01_2	734752	243773
9	F3_02_1	735176	243937
10	F3_02_2	735336	244144
11	F3_03_1	735668	244365
12	F3_03_2	735227	244547
13	F3_04_1	735823	241671
14	F3_04_2	736187	241534
15	F4_01_1	731353	237335
16	F4_01_2	731261	237772
17	F4_02_1	733038	237615
18	F4_02_2	732693	237261
19	F4_03_1	732542	238300
20	F4_03_2	732405	237766
21	F4_04_1	733261	237976
22	F4_04_2	733540	238175
23	F4_05_1	733833	238646
24	F4_05_2	734392	238537
25	F4_06_1	732533	238677
26	F4_06_2	733050	238916
27	F4_07_1	733018	239411
28	F4_07_2	732593	239416
29	F4_08_1	735349	238954
30	F4_08_2	734898	238697
31	F5_01_1	743002	230960
32	F5_01_2	742589	231449
33	F5_02_1	743082	231885
34	F5_02_2	742543	232022
35	F5_03_1	743697	232018
36	F5_03_2	743726	231670
37	F5_04_1	743392	232405
38	F5_04_2	743123	232716
39	F5_05_1	742184	232618
40	F5_05_2	741838	232653
41	F5_06_1	744820	232380
42	F5_06_2	744474	232555
43	F5_07_1	744969	233195
44	F5_07_2	744439	233160
45	F5_08_1	744622	234026
46	F5_08_2	744261	233979
47	F5_09_1	743007	233800
48	F5_09_2	743288	234066
49	F5_10_1	743310	234527
50	F5_10_2	743969	234739
51	F5_11_1	743058	236324
52	F5_11_2	742847	235964
53	F5_12_1	741474	235910
54	F5_12_2	741923	235903
55	F5_13_1	741433	236386
56	F5_13_2	740987	236255
57	F5_14_1	741598	236851
58	F5_14_2	741109	236732
59	F5_15_1	740716	237123
60	F5_15_2	740532	236776
61	F5_16_1	742771	235033
62	F5_16_2	742426	234861
63	F6_01_1	737752	226184
64	F6_01_2	738160	226089
65	F6_02_1	737378	225470
66	F6_02_2	737663	225444
67	F6_03_1	735742	226052
68	F6_03_2	735954	225699
69	F7_01_1	746416	237939
70	F7_01_2	746273	237591
71	F7_02_1	746536	236683
72	F7_02_2	746845	236646
73	F7_03_1	746944	236147
74	F7_03_2	746402	236169
75	F7_04_1	748047	235545
76	F7_04_2	748064	235168
77	F8_01_1	754406	238767
78	F8_01_2	754449	238212
